# Supplementary material for: Effects of Simultaneous Application of Double Chelating Agents to Pb-Contaminated Soil on the Phytoremediation Efficiency of Indocalamus decorus Q. H. Dai and the Soil Environment
Source: Toxics. 2022 Nov 22;10(12):713. doi: 10.3390/toxics10120713 (PMC9781716; doi:10.3390/toxics10120713)
Supplement: Supplementary file 1 [file toxics-10-00713-s001.zip]

Archive with 1 entries (1 files):
- toxics-2021109-supplementary.pdf
